# Supplementary material for: Carbon Nanosphere-Based TiO2 Double Inverse Opals
Source: Molecules. 2025 Jan 7;30(2):205. doi: 10.3390/molecules30020205 (PMC11767861; doi:10.3390/molecules30020205)
Supplement: Supplementary file 1 [file molecules-30-00205-s001.zip]

Archive with 1 entries (1 files):
- molecules-3392533-supplementary.pdf
